# Supplementary material for: Construction of an index system for evaluating the effectiveness of transitional care in kidney transplant recipients
Source: BMC Med Inform Decis Mak. 2021 Apr 19;21:132. doi: 10.1186/s12911-021-01496-9 (PMC8056683; doi:10.1186/s12911-021-01496-9)
Supplement: Supplementary file 1 — Additional file 1. Summary of the result of two rounds of correspondence. [file 12911_2021_1496_MOESM1_ESM.xlsx]

## Sheet: Additional file 1
Additional file 1. Summary of the result of two rounds of correspondence
	1st-round correspondence					2nd-round correspondence
Levels of indexes	Original indexes	Mean	CV	Decision by the research group	Revised indexes	Original indexes	Mean	CV	Decision by the research group	Revised indexes
1st level indexes	1. Environmental Domains	4.57895	0.132558	Revised	1. Social and Environment Domains	1. Social and Environment Domains	4.52632	0.113335	Remaining	1. Social and Environment Domains
	2. Psychosocial Domains	4.78947	0.111767	Revised	2. Psychological Domains	2. Psychological Domains	4.73684	0.118634	Remaining	2. Psychological Domains
	3. Physiological Domains	4.84211	0.103562	Remaining	3. Physiological Domains	3. Physiological Domains	4.73684	0.0955096	Remaining	3. Physiological Domains
	4. Health Behaviour-related Domains	4.84211	0.103562	Remaining	4. Health Behaviour-related Domains	4. Health Behaviour-related Domains	4.63158	0.107003	Remaining	4. Health Behaviour-related Domains
	5. Satisfaction	4.26316	0.172054	Remaining	5. Satisfaction	5. Satisfaction	4.05263	0.153298	Remaining	5. Satisfaction
2nd level indexes	1.1. Life environment	4.52632	0.15392	Remaining	1.1. Life environment	1.1. Life environment	4.26316	0.153261	Remaining	1.1. Life environment
	1.2. Surrounding/work environment	4.21053	0.18699	Deleted	Not available	Not available	Not available	Not available	Not available	Not available
	2.1. Relationship with medical resources	4.57895	0.132558	Restructured dimensions	1.2. Relationship with medical resources	1.2. Relationship with medical resources	4.36842	0.174179	Revised	1.2. Healthcare resource utilization
	2.2. Social activities	4.42105	0.156633	Restructured dimensions	1.3. Social activities	1.3. Social activities	3.63158	0.246472	Revised	1.3. Social function
	2.3. Mental health	4.73684	0.118634	Deleted	Not available	Not available	Not available	Not available	Not available	Not available
	Not available	Not available	Not available	Added	2.1. Positive mental state	2.1. Positive mental state	4.84211	0.0773701	Remaining	2.1. Positive mental state
	Not available	Not available	Not available	Added	2.2. Negative mental state	2.2. Negative mental state	4.42105	0.137292	Remaining	2.2. Negative mental state
	3.1. Transplanted kidney function	4.78947	0.148927	Remaining	3.1. Transplanted kidney function	3.1. Transplanted kidney function	4.94737	0.0463713	Remaining	3.1. Transplanted kidney function
	3.2. Cardiovascular function	4.63158	0.164282	Remaining	3.2. Cardiovascular function	3.2. Cardiovascular function	4.52632	0.13516	Remaining	3.2. Cardiovascular function
	3.3. Infection status	4.78947	0.148927	Remaining	3.3. Infection status	3.3. Infection status	4.84211	0.0773701	Remaining	3.3. Infection status
	3.4. Digestive function	4.47368	0.188031	Remaining	3.4. Digestive function	3.4. Digestive function	4.26316	0.188987	Remaining	3.4. Digestive function
	3.5. Cognitive function	4.31579	0.190016	Deleted	Not available	Not available	Not available	Not available	Not available	Not available
	3.6. Neuromusculoskeletal function	4.05263	0.23943	Deleted	Not available	Not available	Not available	Not available	Not available	Not available
	3.7. Sexual function	3.89474	0.240475	Deleted	Not available	Not available	Not available	Not available	Not available	Not available
	4.1. Medication	4.89474	0.0937398	Revised	4.1. Medication adherence	4.1. Medication adherence	4.94737	0.0463713	Remaining	4.1. Medication adherence
	4.2. Nutritional status	4.73684	0.0955096	Remaining	4.2. Nutritional status	4.2. Nutritional status	4.57895	0.132558	Remaining	4.2. Nutritional status
	4.3. Physical activity status	4.52632	0.13516	Remaining	4.3. Physical activity status	4.3. Physical activity status	4.36842	0.136723	Remaining	4.3. Physical activity status
	4.4. Lifestyle habits	4.68421	0.101952	Remaining	4.4. Lifestyle habits	4.4. Lifestyle habits	4.52632	0.113335	Remaining	4.4. Lifestyle habits
	4.5. Regular monitoring	4.94737	0.0463713	Revised	4.5. Regular follow-up and self-monitoring	4.5. Regular follow-up and self-monitoring	4.94737	0.0463713	Remaining	4.5. Regular follow-up and self-monitoring
	5.1. Transitional care services	4.63158	0.128955	Remaining	5.1. Transitional care services	5.1. Transitional care services	4.68421	0.101952	Remaining	5.1. Transitional care services
	5.2. Transitional care experience	4.31579	0.155484	Remaining	5.2. Transitional care experience	5.2. Transitional care experience	4.21053	0.149768	Remaining	5.2. Transitional care experience
3rd level indexes	1.1.1. The residential environment is clean, tidy and well ventilated	4.47368	0.13675	Remaining	1.1.1. The residential environment is clean, tidy and well ventilated	1.1.1. The residential environment is clean, tidy and well ventilated	4.68421	0.101952	Remaining	1.1.1. The residential environment is clean, tidy and well ventilated
	1.1.2. There are air disinfection machines that match the function of the living area and can disinfect the dwelling as required	3.94737	0.197565	Deleted	Not available	Not available	Not available	Not available	Not available	Not available
	1.1.3. No allergenic substances (such as pollen, willow, animal hair, etc.) in the residential and occupational environment	4.42105	0.156633	Remaining	1.1.2. No allergenic substances (such as pollen, willow, animal hair, etc.) in the residential and occupational environment	1.1.2. No allergenic substances (such as pollen, willow, animal hair, etc.) in the residential and occupational environment	4.15789	0.165528	Remaining	1.1.2. No allergenic substances (such as pollen, willow, animal hair, etc.) in the residential and occupational environment
	1.2.1. Presence of high pollution levels in water or air (smelting, power and other industries nearby)	4.15789	0.216057	Deleted	Not available	Not available	Not available	Not available	Not available	Not available
	1.2.2. The presence of infectious substances in the work environment (such as dust, yeast, etc.)	4.36842	0.156575	Deleted	Not available	Not available	Not available	Not available	Not available	Not available
	2.1.1. Be supported and assisted by disease-related national medical policies (e.g., health insurance, chronic disease and serious illness assistance, etc.)	4.36842	0.156575	Restructured dimensions	1.2.1. Be supported and assisted by disease-related national medical policies (e.g., health insurance, chronic disease and serious illness assistance, etc.)	1.2.1. Be supported and assisted by disease-related national medical policies (e.g., health insurance, chronic disease and serious illness assistance, etc.)	4.47368	0.13675	Remaining	1.2.1. Be supported and assisted by disease-related national medical policies (e.g., health insurance, chronic disease and serious illness assistance, etc.)
	2.1.2. Be able to access solutions to post-transplant related questions and assistance from the hospital/community/public media (e.g. WeChat, etc.)	4.42105	0.173835	Restructured dimensions	1.2.2. Be able to access solutions to post-transplant related questions and assistance from the hospital/community/public media (e.g. WeChat, etc.)	1.2.2. Be able to access solutions to post-transplant related questions and assistance from the hospital/community/public media (e.g. WeChat, etc.)	4.68421	0.124331	Remaining	1.2.2. Be able to access solutions to post-transplant related questions and assistance from the hospital/community/public media (e.g. WeChat, etc.)
	2.1.3. Maintain favorable communication with health care professionals	4.94737	0.0463713	Restructured dimensions	1.2.3. Maintain favorable communication with health care professionals	1.2.3. Maintain favorable communication with health care professionals	4.57895	0.132558	Remaining	1.2.3. Maintain favorable communication with health care professionals
	Not available	Not available	Not available	Added	1.2.4. Number of unscheduled readmissions after discharge from hospital	1.2.4. Number of unscheduled readmissions after discharge from hospital	4.15789	0.18392	Restructured dimensions	4.5.4.Number of unscheduled readmissions after discharge from hospital
	2.2.1. Be able to engage in normal social and leisure activities (if condition permits) (doing household chores, visiting friends and relatives, dining out, shopping, vacation, etc.)	4.52632	0.113335	Restructured dimensions	1.3.1. Be able to engage in normal social and leisure activities (if condition permits) (doing household chores, visiting friends and relatives, dining out, shopping, vacation, etc.)	1.3.1. Be able to engage in normal social and leisure activities (if condition permits) (doing household chores, visiting friends and relatives, dining out, shopping, vacation, etc.)	4.10526	0.138147	Remaining	1.3.1 Be able to engage in normal social and leisure activities (if condition permits) (doing household chores, visiting friends and relatives, dining out, shopping, vacation, etc.)
	2.2.2. Sharing experiences, questions and knowledge about kidney transplantation with fellow patients	4.15789	0.18392	Restructured dimensions	1.3.2. Sharing experiences, questions and knowledge about kidney transplantation with fellow patients	1.3.2. Sharing experiences, questions and knowledge about kidney transplantation with fellow patients	4.05263	0.17397	Remaining	1.3.2 Sharing experiences, questions and knowledge about kidney transplantation with fellow patients
	2.2.3. Be able to obtain the support of family and friends	4.57895	0.11078	Restructured dimensions	1.3.3. Be able to obtain the support of family and friends	1.3.3. Be able to obtain the support of family and friends	4.73684	0.0955096	Remaining	1.3.3 Be able to obtain the support of family and friends
	2.2.4. Participation in work (when condition permits)	4.57895	0.132558	Restructured dimensions	1.3.4. Participation in work (when condition permits)	1.3.4. Participation in work (when condition permits)	4.05263	0.153298	Deleted	Not available
	2.2.5. I am fully confident about my future life	4.68421	0.101952	Restructured dimensions	2.1.1. I am fully confident about my future life	2.1.1. I am fully confident about my future life	4.73684	0.0955096	Remaining	2.1.1. I am fully confident about my future life
	Not available	Not available	Not available	Added	2.1.2. I can tolerate and maintain a good attitude in the face of possible post-transplant problems (elevated creatinine, lung infections, etc.)	2.1.2. I can tolerate and maintain a good attitude in the face of possible post-transplant problems (elevated creatinine, lung infections, etc.)	4.63158	0.107003	Remaining	2.1.2. I can tolerate and maintain a good attitude in the face of possible post-transplant problems (elevated creatinine, lung infections, etc.)
	Not available	Not available	Not available	Added	2.1.3. Do you have a positive attitude about your current physical condition	2.1.3. Do you have a positive attitude about your current physical condition	4.63158	0.107003	Remaining	2.1.3. Do you have a positive attitude about your current physical condition
	2.3.1. Anxiety/depression (due to appearance, body shape changes, complications, secondary transplants, costs, etc.)	4.63158	0.147679	Restructured dimensions	2.2.1. Anxiety/depression (due to appearance, body shape changes, complications, secondary transplants, costs, etc.)	2.2.1. Anxiety/depression (due to appearance, body shape changes, complications, secondary transplants, costs, etc.)	4.47368	0.13675	Remaining	2.2.1. Anxiety/depression (due to appearance, body shape changes, complications, secondary transplants, costs, etc.)
	2.3.2. Worries	4.47368	0.172638	Deleted	Not available	Not available	Not available	Not available	Not available	Not available
	2.3.3. Be well-informed about solutions for anxiety alleviation	4.68421	0.101952	Restructured dimensions	2.2.2. Be well-informed about solutions for anxiety alleviation	2.2.2. Be well-informed about solutions for anxiety alleviation	4.31579	0.155484	Remaining	2.2.2. Be well-informed about solutions for anxiety alleviation
	2.3.4. Susceptible to fatigue	4.31579	0.173611	Deleted	Not available	Not available	Not available	Not available	Not available	Not available
	3.1.1. Creatinine	4.78947	0.111767	Remaining	3.1.1. Creatinine	3.1.1. Creatinine	4.94737	0.0463713	Remaining	3.1.1. Creatinine
	3.1.2. Urine nitrogen	4.31579	0.190016	Deleted	Not available	Not available	Not available	Not available	Not available	Not available
	3.1.3. Estimated glomerular filtration rate	4.31579	0.205113	Deleted	Not available	Not available	Not available	Not available	Not available	Not available
	3.1.4. Uric acid	4.31579	0.190016	Remaining	3.1.2. Uric acid	3.1.2. Uric acid	4.26316	0.188987	Deleted	Not available
	3.1.5. Be aware of the signs of rejection and inform the health care provider in a timely manner	4.78947	0.111767	Remaining	3.1.3. Be aware of the signs of rejection and inform the health care provider in a timely manner	3.1.3. Be aware of the signs of rejection and inform the health care provider in a timely manner	4.84211	0.103562	Remaining	3.1.2. Be aware of the signs of rejection and inform the health care provider in a timely manner
	3.2.1. Blood pressure	4.78947	0.087453	Remaining	3.2.1. Blood pressure	3.2.1. Blood pressure	4.57895	0.132558	Remaining	3.2.1. Blood pressure
	3.2.2. Overall cholesterol level	4.21053	0.169405	Remaining	3.2.2. Overall cholesterol level	3.2.2. Overall cholesterol level	4.10526	0.160242	Remaining	3.2.2. Overall cholesterol level
	3.2.3. Be aware of the importance of managing blood pressure and lipids and the normal values of the indicators	4.63158	0.107003	Remaining	3.2.3. Be aware of the importance of managing blood pressure and lipids and the normal values of the indicators	3.2.3. Be aware of the importance of managing blood pressure and lipids and the normal values of the indicators	4.52632	0.113335	Remaining	3.2.3. Be aware of the importance of managing blood pressure and lipids and the normal values of the indicators
	3.3.1. History of post-discharge infections requiring in-patient treatment (lung infections, urinary tract infections, etc.)	4.73684	0.0955096	Remaining	3.3.1. History of post-discharge infections requiring in-patient treatment (lung infections, urinary tract infections, etc.)	3.3.1. History of post-discharge infections requiring in-patient treatment (lung infections, urinary tract infections, etc.)	4.73684	0.118634	Remaining	3.3.1. History of post-discharge infections requiring in-patient treatment (lung infections, urinary tract infections, etc.)
	3.3.2. Knowledge of precautionary measures for various infections	4.68421	0.124331	Revised	3.3.2. To know the precautions for lung infection and urinary tract infection	3.3.2. To know the precautions for lung infection and urinary tract infection	4.78947	0.087453	Remaining	3.3.2. To know the precautions for lung infection and urinary tract infection
	3.3.3. To know the symptoms of infection and seek medical attention soon	4.89474	0.0644165	Remaining	3.3.3. To know the symptoms of infection and seek medical attention soon	3.3.3. To know the symptoms of infection and seek medical attention soon	4.84211	0.0773701	Remaining	3.3.3. To know the symptoms of infection and seek medical attention soon
	3.4.1. Diarrhea occurred after discharge from the hospital	4.42105	0.156633	Remaining	3.4.1. Diarrhea occurred after discharge from the hospital	3.4.1. Diarrhea occurred after discharge from the hospital	4.52632	0.13516	Remaining	3.4.1. Diarrhea occurred after discharge from the hospital
	3.4.2. Nausea/vomiting after discharging from hospital	4.21053	0.18699	Remaining	3.4.2. Nausea/vomiting after discharging from hospital	3.4.2. Nausea/vomiting after discharging from hospital	3.94737	0.178609	Remaining	3.4.2. Nausea/vomiting after discharging from hospital
	3.4.3. To know the simple management of diarrhea and nausea/vomiting	4.31579	0.173611	Remaining	3.4.3. To know the simple management of diarrhea and nausea/vomiting	3.4.3. To know the simple management of diarrhea and nausea/vomiting	4.31579	0.155484	Remaining	3.4.3. To know the simple management of diarrhea and nausea/vomiting
	3.5.1. Memory loss	3.68421	0.129625	Deleted	Not available	Not available	Not available	Not available	Not available	Not available
	3.5.2. Difficulty concentrating	3.63158	0.136468	Deleted	Not available	Not available	Not available	Not available	Not available	Not available
	3.6.1. Joint pain	3.78947	0.22562	Deleted	Not available	Not available	Not available	Not available	Not available	Not available
	3.6.2. Trembling hands	4.05263	0.209275	Deleted	Not available	Not available	Not available	Not available	Not available	Not available
	3.7.1. Sexual dysfunction	4	0.186339	Deleted	Not available	Not available	Not available	Not available	Not available	Not available
	3.7.2. To know the precautions for sex after transplantation	4.36842	0.156575	Restructured dimensions	4.3.4. To know the precautions for sex after transplantation	Not available	Not available	Not available	Not available	Not available
	3.7.3. Women of child-bearing age know the issues related to fertility after transplantation	4.52632	0.15392	Deleted	Not available	Not available	Not available	Not available	Not available	Not available
	4.1.1. Knowing the importance of following medical advice on medication use	4.94737	0.0463713	Deleted	Not available	Not available	Not available	Not available	Not available	Not available
	4.1.2. Be able to follow medical advice and use medication accurately (ensure the frequency, dosage and duration of medication and do not stop medication without permission)	4.94737	0.0463713	Remaining	4.1.1. Be able to follow medical advice and use medication accurately (ensure the frequency, dosage and duration of medication and do not stop medication without permission)	4.1.1. Be able to follow medical advice and use medication accurately (ensure the frequency, dosage and duration of medication and do not stop medication without permission)	5	0	Remaining	4.1.1. Be able to follow medical advice and use medication accurately (ensure the frequency, dosage and duration of medication and do not stop medication without permission)
	4.1.3. Do not take medication without the consent of a professional	4.89474	0.0644165	Remaining	4.1.2. Do not take medication without the consent of a professional	4.1.2. Do not take medication without the consent of a professional	4.78947	0.087453	Remaining	4.1.2. Do not take medication without the consent of a professional
	4.1.4. Be aware of the possible side effects of taking immunosuppressive drugs	4.73684	0.0955096	Remaining	4.1.3. Be aware of the possible side effects of taking immunosuppressive drugs	4.1.3. Be aware of the possible side effects of taking immunosuppressive drugs	4.68421	0.101952	Remaining	4.1.3. Be aware of the possible side effects of taking immunosuppressive drugs
	Not available	Not available	Not available	Added	4.1.4. Be able to consult a professional before vaccination	4.1.4. Be able to consult a professional before vaccination	4.63158	0.128955	Remaining	4.1.4. Be able to consult a professional before vaccination
	4.2.1. Body mass index	4.21053	0.149768	Remaining	4.2.1. Body mass index	4.2.1. Body mass index	4.26316	0.153261	Remaining	4.2.1. Body mass index
	4.2.2. Blood glucose	4.47368	0.114668	Remaining	4.2.2. Blood glucose	4.2.2. Blood glucose	4.52632	0.113335	Remaining	4.2.2. Blood glucose
	4.2.3. Be able to opt for healthy foods and maintain a balanced diet (small, frequent meals, high quality protein, high calcium, low cholesterol, etc.)	4.68421	0.101952	Remaining	4.2.3. Be able to opt for healthy foods and maintain a balanced diet (small, frequent meals, high quality protein, high calcium, low cholesterol, etc.)	4.2.3. Be able to opt for healthy foods and maintain a balanced diet (small, frequent meals, high quality protein, high calcium, low cholesterol, etc.)	4.52632	0.15392	Remaining	4.2.3. Be able to opt for healthy foods and maintain a balanced diet (small, frequent meals, high quality protein, high calcium, low cholesterol, etc.)
	4.2.4. Be able to avoid forbidden foods such as grapefruit and immune-enhancing health products such as ginseng, deer antler, royal jelly, etc.	4.73684	0.0955096	Remaining	4.2.4. Be able to avoid forbidden foods such as grapefruit and immune-enhancing health products such as ginseng, deer antler, royal jelly, etc.	4.2.4. Be able to avoid forbidden foods such as grapefruit and immune-enhancing health products such as ginseng, deer antler, royal jelly, etc.	4.89474	0.0644165	Remaining	4.2.4. Be able to avoid forbidden foods such as grapefruit and immune-enhancing health products such as ginseng, deer antler, royal jelly, etc.
	4.3.1. Self-care status	4.36842	0.136723	Remaining	4.3.1. Self-care status	4.3.1. Self-care status	4.31579	0.134945	Remaining	4.3.1. Self-care status
	4.3.2. To know the type and amount of exercise that is appropriate for you at different stages after surgery	4.47368	0.114668	Remaining	4.3.2. To know the type and amount of exercise that is appropriate for you at different stages after surgery	4.3.2. To know the type and amount of exercise that is appropriate for you at different stages after surgery	4.47368	0.114668	Remaining	4.3.2. To know the type and amount of exercise that is appropriate for you at different stages after surgery
	4.3.3. Appropriate exercise program in place and executed	4.31579	0.155484	Remaining	4.3.3. Appropriate exercise program in place and executed	4.3.3. Appropriate exercise program in place and executed	4.10526	0.160242	Remaining	4.3.3. Appropriate exercise program in place and executed
	Not available	Not available	Not available	Not available	Not available	4.3.4. To know the precautions for sex after transplantation	4.05263	0.209275	Remaining	4.3.4. To know the precautions for sex after transplantation
	4.4.1. Quit smoking and restricted drinking	4.63158	0.107003	Remaining	4.4.1. Quit smoking and restricted drinking	4.4.1. Quit smoking and restricted drinking	4.63158	0.147679	Remaining	4.4.1. Quit smoking and restricted drinking
	4.4.2. Regularity of routine	4.73684	0.0955096	Remaining	4.4.2. Regularity of routine	4.4.2. Regularity of routine	4.63158	0.128955	Remaining	4.4.2. Regularity of routine
	4.4.3. Insomnia	4.36842	0.136723	Revised	4.4.3. Sleep status	4.4.3. Sleep status	4.63158	0.107003	Remaining	4.4.3. Sleep status
	4.5.1. To learn proper self-monitoring (e.g. blood pressure, temperature, weight, urine output)	4.78947	0.087453	Remaining	4.5.1. To learn proper self-monitoring (e.g. blood pressure, temperature, weight, urine output)	4.5.1. To learn proper self-monitoring (e.g. blood pressure, temperature, weight, urine output)	4.78947	0.087453	Remaining	4.5.1. To learn proper self-monitoring (e.g. blood pressure, temperature, weight, urine output)
	4.5.2. Actively monitor indicators (e.g. blood pressure, temperature, weight, urine output) and know normal values	4.78947	0.087453	Remaining	4.5.2. Actively monitor indicators (e.g. blood pressure, temperature, weight, urine output) and know normal values	4.5.2. Actively monitor indicators (e.g. blood pressure, temperature, weight, urine output) and know normal values	4.73684	0.0955096	Remaining	4.5.2. Actively monitor indicators (e.g. blood pressure, temperature, weight, urine output) and know normal values
	4.5.3. Knowing the importance of regular monitoring of tumor markers	4.47368	0.13675	Remaining	4.5.3. Knowing the importance of regular monitoring of tumor markers	4.5.3. Knowing the importance of regular monitoring of tumor markers	4.05263	0.129364	Deleted	Not available
	Not available	Not available	Not available	Added	4.5.4. Follow up with your doctor and have a physical examination as required (every six months to a year, as required by your transplant surgeon)	4.5.4. Follow up with your doctor and have a physical examination as required (every six months to a year, as required by your transplant surgeon)	4.73684	0.0955096	Remaining	4.5.3. Follow up with your doctor and have a physical examination as required (every six months to a year, as required by your transplant surgeon)
	Not available	Not available	Not available	Not available	Not available	Not available	Not available	Not available	Not available	4.5.4. Number of unscheduled readmissions after discharge from hospital
	5.1.1. Transitional care formats (e.g., mini-lectures, renal club, WeChat groups, brochures, micro-lessons, etc.)	4.63158	0.107003	Remaining	5.1.1. Transitional care formats (e.g., mini-lectures, renal club, WeChat groups, brochures, micro-lessons, etc.)	5.1.1. Transitional care formats (e.g., mini-lectures, renal club, WeChat groups, brochures, micro-lessons, etc.)	4.68421	0.101952	Remaining	5.1.1. Transitional care formats (e.g., mini-lectures, renal club, WeChat groups, brochures, micro-lessons, etc.)
	5.1.2. Transitional care content (e.g., diet, exercise, drug knowledge, psychological support, etc.)	4.63158	0.107003	Remaining	5.1.2. Transitional care content (e.g., diet, exercise, drug knowledge, psychological support, etc.)	5.1.2. Transitional care content (e.g., diet, exercise, drug knowledge, psychological support, etc.)	4.57895	0.11078	Remaining	5.1.2. Transitional care content (e.g., diet, exercise, drug knowledge, psychological support, etc.)
	5.1.3. Consistent information from health care workers	4.63158	0.128955	Remaining	5.1.3. Consistent information from health care workers	5.1.3. Consistent information from health care workers	4.42105	0.156633	Remaining	5.1.3. Consistent information from health care workers
	5.2.1. Attitudes of service when providing care	4.63158	0.128955	Remaining	5.2.1. Attitudes of service when providing care	5.2.1. Attitudes of service when providing care	4.47368	0.13675	Remaining	5.2.1. Attitudes of service when providing care
	5.2.2. Promptness, persistence and availability of transitional care	4.63158	0.128955	Remaining	5.2.2. Promptness, persistence and availability of transitional care	5.2.2. Promptness, persistence and availability of transitional care	4.78947	0.087453	Remaining	5.2.2. Promptness, persistence and availability of transitional care
	5.2.3. Overall effect of transitional care	4.57895	0.151232	Remaining	5.2.3. Overall effect of transitional care	5.2.3. Overall effect of transitional care	4.68421	0.101952	Deleted	Not available
Note: mean=indicators with a mean importance assignment, CV = Coefficient of variation.
